# Supplementary material for: Fallopian Tube Basal Stem Cells Reproducing the Epithelial Sheets In Vitro—Stem Cell of Fallopian Epithelium
Source: Biomolecules. 2020 Sep 3;10(9):1270. doi: 10.3390/biom10091270 (PMC7565394; doi:10.3390/biom10091270)
Supplement: Supplementary file 1 [file biomolecules-10-01270-s001.zip]

Archive with 2 entries (2 files):
- supplementary figures.pdf
- supplementary movie (cilia motility).mp4
